# Supplementary material for: Identifying subgroups of patients with type 2 diabetes based on real-world traditional chinese medicine electronic medical records
Source: Front Pharmacol. 2023 Jun 29;14:1210667. doi: 10.3389/fphar.2023.1210667 (PMC10339739; doi:10.3389/fphar.2023.1210667)
Supplement: Supplementary file 1 [file Table2.XLSX]

## Sheet: Sheet1
Subgroup	Botanical drug	n (%)	p	RR
H1	Poria	168(30.71)	0.35201	1.07327
H1	Astragali radix	141(25.78)	0.957069	1.00454
H1	Angelicae sinensis radix	139(25.41)	0.574424	1.04946
H1	Glycyrrhizae radix et rhizoma	110(20.11)	0.141751	0.86887
H1	Cinnamomi ramulus	104(19.01)	0.982044	0.997701
H1	Chuanxiong rhizoma	100(18.28)	0.512939	0.934651
H1	Ophiopogonis radix	99(18.10)	0.442185	1.08592
H1	Glycyrrhizae radix et rhizoma praeparata cum melle	96(17.55)	0.105632	0.845604
H1	Bupleuri Radix	90(16.45)	0.435246	0.917926
H1	Salviae miltiorrhizae radix et rhizoma	88(16.09)	0.127932	1.1953
H2	Poria	112(22.36)	0.000130029	0.715719
H2	Angelicae sinensis radix	106(21.16)	0.0455472	0.828085
H2	Astragali radix	93(18.56)	3.00589e-05	0.665984
H2	Chuanxiong rhizoma	92(18.36)	0.572594	0.941765
H2	Glycyrrhizae radix et rhizoma	91(18.16)	0.00985396	0.767849
H2	Glycyrrhizae radix et rhizoma praeparata cum melle	86(17.17)	0.0762355	0.825972
H2	Bupleuri Radix	74(14.77)	0.061766	0.802806
H2	Cinnamomi ramulus	74(14.77)	0.0053509	0.72566
H2	Citri reticulatae pericarpium	72(14.37)	0.0377204	0.781109
H2	Cyathulae radix	71(14.17)	0.73107	0.958051
H3	Poria	150(34.72)	0.00435142	1.25161
H3	Astragali radix	131(30.32)	0.013593	1.2369
H3	Angelicae sinensis radix	118(27.31)	0.130667	1.14709
H3	Glycyrrhizae radix et rhizoma	118(27.31)	0.0057372	1.29366
H3	Cinnamomi ramulus	100(23.15)	0.0150439	1.28559
H3	Glycyrrhizae radix et rhizoma praeparata cum melle	94(21.76)	0.287858	1.11746
H3	Ophiopogonis radix	89(20.60)	0.0271793	1.27731
H3	Chuanxiong rhizoma	88(20.37)	0.501739	1.07528
H3	Citri reticulatae pericarpium	88(20.37)	0.0738411	1.21865
H3	Bupleuri Radix	86(19.91)	0.148917	1.17447
H4	Poria	80(26.85)	0.344765	0.909192
H4	Angelicae sinensis radix	68(22.82)	0.461719	0.920258
H4	Astragali radix	67(22.48)	0.171978	0.857814
H4	Glycyrrhizae radix et rhizoma	64(21.48)	0.690613	0.953993
H4	Glycyrrhizae radix et rhizoma praeparata cum melle	57(19.13)	0.707004	0.953266
H4	Bupleuri Radix	55(18.46)	0.656743	1.06066
H4	Citri reticulatae pericarpium	55(18.46)	0.623261	1.06734
H4	Cinnamomi ramulus	48(16.11)	0.163808	0.825111
H4	Pinelliar rhizoma praeparatum cum alumine	47(15.77)	0.846116	1.02852
H4	Codonopsis radix	46(15.44)	0.902259	0.982258
H5	Poria	80(40.61)	0.000204508	1.45086
H5	Astragali radix	72(36.55)	0.000251416	1.48645
H5	Glycyrrhizae radix et rhizoma	61(30.96)	0.00237359	1.44055
H5	Cinnamomi ramulus	58(29.44)	9.6085e-05	1.63658
H5	Glycyrrhizae radix et rhizoma praeparata cum melle	58(29.44)	0.000455626	1.55209
H5	Ophiopogonis radix	57(28.93)	3.10915e-06	1.8284
H5	Angelicae sinensis radix	51(25.89)	0.639487	1.0618
H5	Scutellariae radix	49(24.87)	8.12891e-05	1.74201
H5	Chuanxiong rhizoma	48(24.37)	0.0550477	1.30218
H5	Pinelliar rhizoma praeparatum cum alumine	47(23.86)	0.000552079	1.64129
H6	Angelicae sinensis radix	38(28.79)	0.239354	1.18765
H6	Astragali radix	37(28.03)	0.525254	1.09767
H6	Chuanxiong rhizoma	35(26.52)	0.0284013	1.41391
H6	Gastrodiae rhizoma	28(21.21)	1.00559e-09	3.1739
H6	Glycyrrhizae radix et rhizoma praeparata cum melle	28(21.21)	0.704445	1.0686
H6	Glycyrrhizae radix et rhizoma	27(20.45)	0.586032	0.909343
H6	Poria	27(20.45)	0.0231928	0.68811
H6	Salviae miltiorrhizae radix et rhizoma	26(19.70)	0.0581088	1.43088
H6	Cyathulae radix	24(18.18)	0.235653	1.2614
H6	Baked ziziphi spinosae semen	24(18.18)	0.00161977	1.88884
H7	Glycyrrhizae radix et rhizoma	4(22.22)	0.787831	0.993436
H7	Cinnamomi cortex	4(22.22)	0.00703427	4.32008
H7	Baked cannabis fructus	3(16.67)	0.0342877	4.20437
H7	Baked ziziphi spinosae semen	3(16.67)	0.598349	1.65031
H7	Aconiti lateralis radix pareparata	3(16.67)	0.000471153	8.40873
H7	Astragali radix	3(16.67)	0.542492	0.646825
H7	Curculiginis rhizoma	2(11.11)	2.30804e-05	21.404
H7	Codonopsis radix	2(11.11)	0.8341	0.70704
H7	Rhei radix et rhizoma	2(11.11)	0.599954	2.02969
H7	Pseudostellariae radix	2(11.11)	0.445286	2.45255
H8	Bupleuri Radix	7(58.33)	0.000824972	3.36843
H8	Glycyrrhizae radix et rhizoma praeparata cum melle	7(58.33)	0.0029145	2.95843
H8	Ginseng radix et rhizoma	6(50.00)	1.40076e-06	6.4006
H8	Aconiti lateralis radix pareparata	6(50.00)	1.71762e-17	17.418
H8	Paeoniae radix alba	6(50.00)	0.000256878	4.30162
H8	Cimicifugae rhizoma	5(41.67)	1.28387e-12	15.2658
H8	Atractylodis macrocephalae rhizoma	5(41.67)	0.0141962	3.13978
H8	Cinnamomi cortex	5(41.67)	5.72481e-07	8.1983
H8	Poria	5(41.67)	0.523455	1.43271
H8	Phellodendri chinensis cortex	5(41.67)	6.51269e-10	11.8056
