# Supplementary material for: Identifying subgroups of patients with type 2 diabetes based on real-world traditional chinese medicine electronic medical records
Source: Front Pharmacol. 2023 Jun 29;14:1210667. doi: 10.3389/fphar.2023.1210667 (PMC10339739; doi:10.3389/fphar.2023.1210667)
Supplement: Supplementary file 2 [file Table1.XLSX]

## Sheet: Sheet1
No	botanical drug name	botanical name
1	Poria	Poria cocos (Schw.) Wolf
2	Astragali radix	Astragalus membranaceus (Fisch.) Bunge.var.mongholicus (Bunge.) Hsiao/Astragalus membranaceus (Fisch.) Bunge
3	Glycyrrhizae radix et rhizoma	Glycyrrhiza uralensis Fisch./Glycyrrhiza inflata Bat./Glycyrrhiza glabra L.
4	Cinnamomi ramulus	Cinnamomum cassia Presl
5	Glycyrrhizae radix et rhizoma praeparata cum melle	Glycyrrhiza uralensis Fisch./Glycyrrhiza inflata Bat./Glycyrrhiza glabra L.
6	Ophiopogonis radix	Ophiopogon japonicus (L.f) Ker-Gawl.
7	Angelicae sinensis radix	Angelica sinensis (Oliv.) Diels
8	Scutellariae radix	Scutellaria baicalensis Georgi
9	Chuanxiong rhizoma	Ligusticum chuanxiong Hort.
10	Pinelliar rhizoma praeparatum cum alumine	Pinellia ternata (Thunb.) Breit.
11	Bupleuri Radix	Bupleurum chinense DC./Bupleurum scorzonerifolicum Willd.
12	Citri reticulatae pericarpium	Citrus reticulata Blanco
13	Cyathulae radix	Cyathula officinalis Kuan
14	Salviae miltiorrhizae radix et rhizoma	Salvia miltiorrhiza Bunge.
15	Gastrodiae rhizoma	Gastrodia elata Bl.
16	Baked ziziphi spinosae semen	Ziziphus jujuba Mill. var. spinosa (Bunge) Hu ex H.F.Chou
17	Codonopsis radix	Codonopsis pilosula (Franch.) Nannf./Codonopsis pilosula Nannf.var.modesta (Nannf.)L.T.Shen/Codonopsis tangshen Oliv.
18	Ginseng radix et rhizoma	Panax ginseng C.A.Mey.
19	Aconiti lateralis radix pareparata	Aconitum carmichaelii Debx.
20	Paeoniae radix alba	Paeonia lactiflora Pall.
21	Cimicifugae rhizoma	Cimicifuga heracleifolia Kom./Cimicifuga dahurica (Turcz.) Maxim./Cimicifuga foetida L.
22	Atractylodis macrocephalae rhizoma	Atractylodes macrocephala Koidz.
23	Cinnamomi cortex	Cinnamomum cassia Presl
24	Phellodendri chinensis cortex	Phellodendron chinense Schneid.
25	Baked cannabis fructus	Cannabis sativa L.
26	Aconiti lateralis radix pareparata（The processing method is different with No.19)	Aconitum carmichaelii Debx.
27	Curculiginis rhizoma	Curuligo orchioides Gaertn.
28	Rhei radix et rhizoma	Rheum palmatum L./Rheum tanguticum Maxim.ex Balf./Rheum officinale Baill.
29	Pseudostellariae radix	Pseudostellaria heterophylla (Miq.) Pax ex Pax et Hoffm.
